# Supplementary material for: Members of the DIP and Dpr adhesion protein families use cis inhibition to shape neural development in Drosophila
Source: PLoS Biol. 2025 Mar 3;23(3):e3003030. doi: 10.1371/journal.pbio.3003030 (PMC12135937; doi:10.1371/journal.pbio.3003030)
Supplement: S1 Data — (XLSX) [file pbio.3003030.s012.xlsx]

## Sheet: 1B
1B
DIP-α	DIP-β-C	DIP-β-G	DIP-δ	DIP-ε	DIP-ζ	mCherry
15.6	6.4	2.76	2.02	1.6	2.17	2.73
15.7	2.39	5.68	5.29	3.35	5.74	4.07
7.16	4.48	3.61	2.96	1.9	2.6	3.2
12.4	3	2.96		4.62	2.23	1.7

## Sheet: 1C
1C
DIP-α	DIP-β-C	DIP-β-G	DIP-δ	DIP-ε	mCherry	DIP-ζ
3	18.3	23.5	2.22	6.59	1.25	2.44
1.66	22	10.6	3.7	3.12	5.34	2.24
4.85	15.5	18.4		2.15	1.82	4.56
	19.6	17.4		6.14	5.74
	20.6

## Sheet: 1D
1D
DIP-α	DIP-β-C	DIP-β-G	DIP-δ	DIP-ε	mCherry	DIP-ζ
3	18.3	23.5	2.22	6.59	1.25	2.44
1.66	22	10.6	3.7	3.12	5.34	2.24
4.85	15.5	18.4		2.15	1.82	4.56
	19.6	17.4		6.14	5.74
	20.6

## Sheet: 1E
1E
DIP-α	DIP-β-C	DIP-β-G	DIP-δ	DIP-ε	DIP-ζ	mCherry
2.22	1.75	1.82	26.7	3.12	4.5	1.91
4.25	3.69	4.97	32.1	1.84	3.05	1.54
3.24	2.17	1.23	24.1	6.07	4.55	4.68
				2.29	1.86	2.3

## Sheet: 1F
1F
DIP-α	DIP-β-C	DIP-β-G	DIP-δ	DIP-ε	DIP-ζ	mCherry
4.44	2.83	3.09	2.78	3.24	3.43	3.6
2.02	4.29	7.79	2.86	2.37	2.04	2.45
1.73	0.78	1.66	1.66	2.84	2.2	2.52
1.24				1.12	1.79	6.57
