# Supplementary material for: Members of the DIP and Dpr adhesion protein families use cis inhibition to shape neural development in Drosophila
Source: PLoS Biol. 2025 Mar 3;23(3):e3003030. doi: 10.1371/journal.pbio.3003030 (PMC12135937; doi:10.1371/journal.pbio.3003030)
Supplement: S2 Data — (XLSX) [file pbio.3003030.s013.xlsx]

## Sheet: 2B
Fig 2B
Conc. (nM)	DIP-α IRES mCherry			DIPα IRES Cherry + DPR 10 IRES GFP CoExpressing			DPR10-A IRES GFP			DIP-α/Dpr10-D
600	40016	31308	65588	2054	1539	3270	2025	3230		5086	5377	2267
300	23394	20953	64494	2074	1573	3241	1808	1943		5529	5979	5688
100	23817	8917	42747	1875	1472	2698	1615	2702		4988	7177	5349
50	14120	5164	30964	2346	1694	2711	1555	2549		4759	6148	6675
10	9814	9939	21015	2007	1464	3096	1493	1990		4769	4095	5622
1	4116	3005	8109	2090	1460	3412	1517	2529		6905	4410	4136

## Sheet: 2C
2C
Conc. (nM)	Dip Alpha IRES mCherry			DIP Alpha IRES Cherry + DPR 6 IRES GFP CoExpressing			Control Cells
600	79616	91243		18197	10333		21360	15000
300	68732	77851		19109	9068		8144	7130
100	30517	40025		6942	5811		6353	5031
50	22800	25670		5142	5967		5317	5231
10	10267	11385		4585	4779		5240	5209
1	9232	8781		3676	3000		4932	5681

## Sheet: 2D
2D
Conc. (nM)	Dip-δ IRES mCherry			DIP-δ IRES Cherry + DPR 12 IRES GFP CoExpressing			Control Cells
600	98104	94592		4017	4107		2265	2184
300	89483	71783		3143	3412		2171	2058
100	53459	46412		2670	2456		1834	1985
50	52428	31897		2330	2410		1672	1537
10	16771	18383		2286	2506		1668	1758
1	8840	7239		2033	2481		1574	1582

## Sheet: 2E
2E
Conc. (nM)	Dip-β IRES mCherry			DIP-β IRES Cherry + DPR 8 IRES GFP CoExpressing			Control Cells
600	57141	61989		77448			13518	4970
300	39956			61329	34189		7012	4976
100	20902	20023		36601	22012		7357	5239
50	15394	25143		24240	21583		6068	5227
10	9686	13010		12762	10800		7144	4971
1	6800	7083		8659	6384		5854	4697

## Sheet: 2F
2F
Conc. (nM)	Dip-β-G IRES mCherry			DIP-β-G IRES Cherry + DPR 8 IRES GFP CoExpressing			Control Cells
600	30454	29323		34065	25649		12051	12383
300	29673	29190		29344	23903		13186	8737
100	19750	22733		17440	20734		11687	7801
50	16369	14980		17823	14403		10131	7610
10	13721	15001		10507	8001		10507	7838
1	10123	6120		8110	5014		4980	9553

## Sheet: 2H
2H
DIP-α	DIP-α/Dpr10	Dpr10	B7-1
16.2	4.93	1.16	3.73
12.2	1.74	1.71	2.38
25.15	2.01	1.76	3.09
20.67	2.16	1.22	3.56
21.17	1.59	1.75	4.4

## Sheet: 2I
2I
DIP-α	DIP-α/Dpr10	Dpr10	B7-1
4.34	5.19	4.8	22.7
3.63	3.66	5.11	17.3
1.74	2.98	4.99	36.1
1.74	2.7	3.57	35.5
2.18	2.66	3.46	37

## Sheet: 2J
2J
p75NTR	B7-1	p75NTR/B7-1	Dpr10
29.08	4	27.57	4.63
30.3	3.53	31.35	4.1
33.31	4.5	30.17	4.56
