# Supplementary material for: Members of the DIP and Dpr adhesion protein families use cis inhibition to shape neural development in Drosophila
Source: PLoS Biol. 2025 Mar 3;23(3):e3003030. doi: 10.1371/journal.pbio.3003030 (PMC12135937; doi:10.1371/journal.pbio.3003030)
Supplement: S3 Data — (XLSX) [file pbio.3003030.s014.xlsx]

## Sheet: 3B
3C
Conc. (nM)	DIP Alpha IRES Cherry + Dpr10 IRES GFP CoExpressing			DIP Alpha IRES Cherry + Dpr10Y103D IRES GFP CoExpressing						DIP Alpha IRES Cherry + Dpr12 IRES GFP CoExpressing
600	3402	2311	2032		35832	30863					36317	48765
300	3145	2499	2523		30012	28926					36449	49782
100	3402	2096	2707		22096	24385					31588	32452
50	3145	1652	3004		14723	22706					25941	20311
10	2688	1801	3602		11273	17126					13180	26862
1	3467	1857	4562		4589	8974					16460	11197

## Sheet: 3C
3C
DIP-α	DIP-α/Dpr10	DIP-α/Dpr6	DIP-α/Dpr10Y103D	DIP-α-DEL-GPI	DIP-β-C
92	72.9	94.2	83.7	13.8	10.6
89.5	87.3	95.7	81.6	10.2	9.39
88.2	88.6	94.3	83.1	7.3	9.71
