# Supplementary material for: Members of the DIP and Dpr adhesion protein families use cis inhibition to shape neural development in Drosophila
Source: PLoS Biol. 2025 Mar 3;23(3):e3003030. doi: 10.1371/journal.pbio.3003030 (PMC12135937; doi:10.1371/journal.pbio.3003030)
Supplement: S4 Data — (XLSX) [file pbio.3003030.s015.xlsx]

## Sheet: 5A
DIP-α	DIP-α-DEL-GPI	DIP-α-LL518EE	mCherry Cells
23344	7212	8613	8911
21247	7321	8613	7893
37521	7921	8695	5501

## Sheet: 5B
DIP-β	DIP-β-LL475EE	DIP-β-DEL-GPI	mCherry Cells
60996	7893	7266	13560
51013	5872	2482	6978
45349	9133	5001	5445

## Sheet: 5D
5D
Conc. (nM)	DIPα-del-130/Dpr10			DIPα/Dpr10
600	34379	38264	39434	5408	2764	2062
300	27443	31625	25362	5264	2191	3156
100	20067	23769	17642	4593	1857	2428
50	17519	19987	16997	4164	2103	2879
10	10910	12067	10646	4717	1802	4132
1	8320	11572	7444	4329	1798	4415

## Sheet: 5E
5E
DIP-α	DIP-α/Dpr10	DIP-α-L163/Dpr10	DIP-α-L155/Dpr10	DIP-α-L127/Dpr10	DIP-α-L107/Dpr10	DIP-α-L87/Dpr10	DIP-α-L67/Dpr10	DIP-α-L47/Dpr10		DIP-α-L37/Dpr10
66.7	1.63	3.27	13.3	81.6	63.1	58.9	67.3	72.4		77.7
65	1.58	3.5	12.6	76.3	61.6	52.5	65.5	69.6		75.3
68.9	2.21	2.83	11.1	83.3	63.5	50.7	68.7	67.7		73.3
