# Supplementary material for: Members of the DIP and Dpr adhesion protein families use cis inhibition to shape neural development in Drosophila
Source: PLoS Biol. 2025 Mar 3;23(3):e3003030. doi: 10.1371/journal.pbio.3003030 (PMC12135937; doi:10.1371/journal.pbio.3003030)
Supplement: S5 Data — (XLSX) [file pbio.3003030.s016.xlsx]

## Sheet: Summary of ranking
Raw ranking						Summary - in numbers						Summary - in precentage
MB number	WT (y,w)	dpr12 mutant*	DIP-delta OE	Dpr12 OE		Rank	WT (y,w)	dpr12 mutant	DIP-delta OE	Dpr12 OE		Rank	WT (y,w)	dpr12 mutant	DIP-delta OE	Dpr12 OE
1	4	1	2	3		1	0	10	0	0		1	0	55.5556	0	0
2	4	1	3	4		2	0	3	1	0		2	0	16.6667	4.7619	0
3	4	1	3	4		3	0	5	16	1		3	0	27.7778	76.1905	5
4	4	1	3	4		4	18	0	4	19		4	100	0	19.0476	95
5	4	1	3	4		sum	18	18	21	20		sum	100	100	100	100
6	4	1	3	4
7	4	1	3	4
8	4	1	3	4
9	4	1	3	4
10	4	1	3	4
11	4	2	3	4
1	4	2	3	4
13	4	2	3	4
14	4	3	3	4
15	4	3	3	4
16	4	3	3	4
17	4	3	3	4
18	4	3	4	4
19			4	4
20			4	4
21			4
1 = strong regrwoth defect
2 = intermediate regrowth defect
3 = weak regrowth defect
4 = WT-like phenotype (no regrowth defect)
* See Bornstein et al. 2021 - images blindly re-ranked in the current study along with the other genotypes
MB = mushroom body
OE = overexpression

## Sheet: Statistics
Kruskal-Wallis rank sum test:
Kruskal-Wallis chi-squared = 61.913, df = 3, p-value = 2.293E-13
Pairwise comparisons using Wilcoxon rank sun test:
	DIP-delta OE	Dpr12 OE	WT
Dpr12 OE	2.4e-06	-	-
WT	1.5e-06	0.37	-
dpr12 mutant	1.3e-05	9.1e-08	9.1e-08
P value adjustment method: FDR

## Sheet: z-projections - rank 1
dpr12 mutant:

## Sheet: z-projections - rank 2
dpr12 mutant:
DIP-delta OE:

## Sheet: z-projections - rank 3
dpr12 mutant:
DIP-detla OE:
Dpr12 OE:

## Sheet: z-projections - rank 4
DIP-detla OE:
Dpr12 OE:
WT:
