# Supplementary material for: Members of the DIP and Dpr adhesion protein families use cis inhibition to shape neural development in Drosophila
Source: PLoS Biol. 2025 Mar 3;23(3):e3003030. doi: 10.1371/journal.pbio.3003030 (PMC12135937; doi:10.1371/journal.pbio.3003030)
Supplement: S7 Data — (XLSX) [file pbio.3003030.s018.xlsx]

## Sheet: 8D
Fig 8D
Branch No. using DIP-α^short allele							Branch Length using DIP-α^short allele (µm)
αTi-ltm		αTi-tadm		αFe-ltm			αTi-ltm		αTi-tadm		αFe-ltm
ctrl	DIP-α^short	ctrl	DIP-α^short	ctrl	DIP-α^short		ctrl	DIP-α^short	ctrl	DIP-α^short	ctrl	DIP-α^short
5	5	5	9	10	8		296.594	366.147	278.4	438.5	510.26	301.1
5	8	4	4	11	0		281.833	284.418	133.9	125.13	492.3	0
5	8	6	3	0	11		218.545	269.924	311.4	177.5	0	384.2
6	7	6	4	10	9		278.922	543.258	330.7	309.4	432.4	313.6
2	5	4	5	6	10		51.2569	222.939	245.7	286.9	163.21	430.9
4	8	7	4	8	9		233.159	262.927	363	271.4	471.5	353.1
5	10	5	6	9	10		230.995	562.558	311.6	194.7	411.3	415.1
4	7	5	3	6	10		188.9	313.566	265.3	156.4	335.4	340
3	7	4	4	7	14		290.008	252.834	217.4	283.7	316.5	411.5
6	7	3	6	7	7		265.45	305.189	220.7	309.2	512.8	454.1
	11	7	5		9			308.33	327.2	178		425.2
	5		5		9			342.776		322.1		360
	6		5		9			303.547		207.8		443.9
	5		4		13			323.937		217.1		414.1
