# Supplementary material for: Members of the DIP and Dpr adhesion protein families use cis inhibition to shape neural development in Drosophila
Source: PLoS Biol. 2025 Mar 3;23(3):e3003030. doi: 10.1371/journal.pbio.3003030 (PMC12135937; doi:10.1371/journal.pbio.3003030)
Supplement: S8 Data — (ZIP) [file pbio.3003030.s019.zip]

Archive with 7 entries (6 files):
- Data SPR/
- Data SPR/1-june 26 2018B_dpr 8, 9, 21,6, 10D, 10A over DIP beta isoC and isoG isoforms.blr
- __MACOSX/Data SPR/._1-june 26 2018B_dpr 8, 9, 21,6, 10D, 10A over DIP beta isoC and isoG isoforms.blr
- Data SPR/2-june 27 2018_dpr 11,15, 16, 17, 8 over DIP beta isoC and isoG isoforms.blr
- __MACOSX/Data SPR/._2-june 27 2018_dpr 11,15, 16, 17, 8 over DIP beta isoC and isoG isoforms.blr
- Data SPR/3-jan30 2018A_dpr 12C_12D_10D_10A_6S_6L_DIP kappa_DIP lambda_DIP delta.blr
- __MACOSX/Data SPR/._3-jan30 2018A_dpr 12C_12D_10D_10A_6S_6L_DIP kappa_DIP lambda_DIP delta.blr
