# Supplementary material for: Members of the DIP and Dpr adhesion protein families use cis inhibition to shape neural development in Drosophila
Source: PLoS Biol. 2025 Mar 3;23(3):e3003030. doi: 10.1371/journal.pbio.3003030 (PMC12135937; doi:10.1371/journal.pbio.3003030)
Supplement: S9 Data — (XLSX) [file pbio.3003030.s020.xlsx]

## Sheet: S7C
Fig S7C
Branch No. when expressing dpr10 in muscles
αTi-ltm		αTi-tadm
ctrl	Mef2>dpr10	ctrl	Mef2>dpr10
4	4	6	12
8	5	6	4
7	7	9	7
7	5	9	9
6	7	8	9
5	7	7	10

## Sheet: S7D
Fig S7D
Branch Length when expressing dpr10 in muscles (µm)
αTi-ltm		αTi-tadm
ctrl	Mef2>dpr10	ctrl	Mef2>dpr10
257	132	252	454
325	342	259	279
183	337	285	486
357	281	386	423
270	223	327	304
231	272	392	436

## Sheet: S7E
Fig S7E
Branch No. when overexpressing dpr6 or dpr10 in MNs
αTi-ltm		αTi-tadm		αTi-ltm		αTi-tadm
ctrl	αMN>UAS-dpr6_RNAi	ctrl	αMN>UAS-dpr6_RNAi	ctrl	αMN>UAS-dpr10_RNAi	ctrl	αMN>UAS-dpr10_RNAi
6	4	7	5	6	5	5	7
5	5	5	6	6	3	7	6
4	4	8	9	3	3	6	5
5	4	5	6	4	5	9	5
3	6	8	9	6	5	9	7
5	4	7	7	6	5	9	8
5	3	9	4	5	3	7	5
2	3	6	5
4	4	8

## Sheet: S7F
Fig S7F
Branch Length when overecpressing dpr6 or dpr10 in MNs (µm)
αTi-ltm		αTi-tadm		αTi-ltm		αTi-tadm
ctrl	UAS-dpr6_RNAi	ctrl	UAS-dpr6_RNAi	ctrl	UAS-dpr10_RNAi	ctrl	UAS-dpr10_RNAi
247.7	197	334.1	246	139.6	240	273	363.4
163	256	198.1	457.04	156	208.2	338.1	360.26
163.3	170.8	367.1	432.7	119.5	129.2	303.9	285.44
201.6	177.3	343	381.4	79.4	61.94	282.7	130.8
109.8	211.9	418.23	450	148.4	201.7	317	183.03
154.7	215.2	286.8	439.3	136.8	183.5	348.4	222.7
169.3	229	405.7	366.4	177.4	201.3	408.5	489
118	156.3	181.6	371.8	157.4	138.9	325.5	289.8
183.8	187	240.7	394.2
314	222.9
