# Supplementary material for: Members of the DIP and Dpr adhesion protein families use cis inhibition to shape neural development in Drosophila
Source: PLoS Biol. 2025 Mar 3;23(3):e3003030. doi: 10.1371/journal.pbio.3003030 (PMC12135937; doi:10.1371/journal.pbio.3003030)
Supplement: S10 Data — (XLSX) [file pbio.3003030.s021.xlsx]

## Sheet: S8B
Fig S8B
Branch No. when overexpressing DIP-α in MNs							Branch Length when overexpressing DIP-α in MNs (µm)
αTi-ltm		αTi-tadm		αFe-ltm			αTi-ltm		αTi-tadm		αFe-ltm
ctrl	αMN>UAS-DIP-α	ctrl	αMN>UAS-DIP-α	ctrl	αMN>UAS-DIP-α		ctrl	αMN>UAS-DIP-α	ctrl	αMN>UAS-DIP-α	ctrl	αMN>UAS-DIP-α
7	9	6	8	10	9		368.5	435.1	285.8	385.8	210.6	365.6
9	11	6	8	5	8		384.2	520.5	454.1	363.4	339.5	470.9
8	9	10	7	8	10		303.8	494	425.9	334.6	367.5	557.3
8	10	8	6	10	13		492	503.9	373.4	187.25	435.8	595.6
8	10	5	8	8	11		372.4	505.4	202.1	325.4	510	503.7
6	7	6	6	9	11		394.4	442.7	294.9	322.9	383.2	552
6	6	5	7	11	8		315.7	435.3	282.3	206	447.3	486.9
6	8	5	5	9	15		371	498.7	200.4	253.9	435.5	525.9
	8	7	8		11			490.6	295.8	360.8		495.4
	11		7		11			512.5		246.2		622.1
	9		7		13			504.6		371.3		439
